# Supplementary material for: ‘LaDePa’ process for the drying and pasteurization of faecal sludge from VIP latrines using infrared radiation
Source: S Afr J Chem Eng. 2018 Jun;25:147–58. doi: 10.1016/j.sajce.2018.04.005 (PMC6086309; doi:10.1016/j.sajce.2018.04.005)
Supplement: Data Profile [file mmc1.xml]

<?xml version="1.0" encoding="UTF-8" standalone="no"?><data:data><datasets><author>septiens@ukzn.ac.za</author><type>0</type><dataset><value>1</value><reason>Data will be made available on request</reason><comments/></dataset></datasets></data:data>
